# Supplementary material for: Reproductive Outbreaks of Sogatella furcifera Mediated by Overexpression of the Nuclear Receptor USP under Pressure from Triflumezopyrim
Source: Int J Mol Sci. 2022 Nov 9;23(22):13769. doi: 10.3390/ijms232213769 (PMC9698614; doi:10.3390/ijms232213769)
Supplement: Supplementary file 1 [file ijms-23-13769-s001.zip]

Archive with 1 entries (1 files):
- ijms-1938694-supplementary.pdf
